# Supplementary material for: The flow of axonal information among hippocampal sub-regions 2: patterned stimulation sharpens routing of information transmission
Source: Front Neural Circuits. 2023 Dec 8;17:1272925. doi: 10.3389/fncir.2023.1272925 (PMC10739322; doi:10.3389/fncir.2023.1272925)
Supplement: Supplementary Table 1 — Spontaneous recordings and timing. [file Table_1.XLSX]

## Sheet: Sheet1
FID	Direction	No Stim File	Stim Type	Post Theta Stim File	Post HFS Stim File	Time Between No Stim and Post Theta	Time between Post Theta and Post HFS	Time between Pre and Post 8 Ch HFS
1	CCW	ECDGCA3CA1 19908 160518 160610 d22 5minspont0001	12 CH Theta/HFS (3 site stim)	Theta Stim	ECDGCA3CA1 19908 160518 160610 d22 5m spont POST HFS 0001	No Stim Stop: 11:01:16	Post Theta Stop: 12:40:57	-
				ECDGCA3CA1 19908 160518 160610 d22 5mspont POST THETA 0001		Post Theta Start: 12:16:54	Post HFS Start: 12:52:20
2	CW	ECDGCA3CA1 19914 160127 160217 d21 5minspont0001	12 Ch Theta/HFS 10 Stim (3 site stim)	Theta Stim	ECDGCA3CA1 19914 160127 160217 d21 SPONT POST HFS t0001	No Stim Stop: 15:05:03	Post Theta Stop: 16:03:48	-
				ECDGCA3CA1 19914 160127 160217 d21 SPONT POST THETA t0001		Post Theta Start: 15:58:48	Post HFS Start: 16:10:05
3	CW	ECDGCA3CA1 24574 160727 160818 d22 5minspont0001	12 CH Theta/HFS (3 site stim)	Theta Stim	ECDGCA3CA1 24574 160727 160818 d22 5m spont POST HFS 0001	No Stim Stop: 11:46:06	Post Theta Stop: 13:35:47	-
				ECDGCA3CA1 24574 160727 160818 d22 5mspont POST THETA 0001		Post Theta Start: 13:16:51	Post HFS Start: 13:47:56
4	CW	ECDGCA3CA1 19914 160127 160303 d37 5minspont0001	8 CH HFS 16 min (2 Site Stim)	No Previous Stim	ECDGCA3CA1 19914 160127 160303 d37 TEST 60min POST HFS	-	-	Pre HFS Start: 10:04:35
				ECDGCA3CA1 19914 160127 160303 d37 TEST 60min PRE HFS				Post HFS Start: 10:28:49
5	CW	ECDGCA3CA1 24088 160127 160302 d36 5minspont0001	8 CH HFS 16 min (2 Site Stim)	No Previous Stim	ECDGCA3CA1 19914 160127 160303 d37 TEST 60min POST HFS	-	-	Pre HFS Start: 17:50:12
				ECDGCA3CA1 19914 160127 160303 d37 TEST 60min PRE HFS				Post HFS Start: 18:24:10
6	CCW	ECDGCA3CA1 19908 150729 150823 d25 5minspont0001	12 Ch Theta/HFS (3 site stim)	Theta Stim	ECDGCA3CA119908 150729 150821 d25 POST HFS 0001.mcd	No Stim Stop: 14:05:06	Post Theta Stop: 15:49:00	-
				ECDGCA3CA1 19908 150729 150821 d25 POST THETA 0001.mcd		Post Theta Start: 15:44:00	Post HFS Start: 15:59:40
7	CCW	ECDGCA3CA1 19914 150805 150828 d25 5minspont0001	12 Ch Theta/HFS (3 site stim)	Theta Stim	ECDGCA3CA119914 150729 150821 d25 POST HFS 0001.mcd	No Stim Stop: 14:34:34	Post Theta Stop: 15:36:43	-
				ECDGCA3CA1 19914 150729 150828 d25 POST THETA 0001.mcd		Post Theta Start: 15:31:42	Post HFS Start: 15:52:52
9	CW	ECDGCA3CA1 24574 160127 160303 d37 5minspont0001	8 CH HFS 16 min (2 Site Stim)	No Previous Stim	ECDGCA3CA1 24574 160127 160303 d37 TEST 60min POST HFS	-	-	Pre HFS Start: 16:36:25
				ECDGCA3CA1 24574 160127 160303 d37 TEST 60min PRE HFS				Post HFS Start: 17:53:53
10	CCW	ECDGCA3CA1 19911 160518 160610 d22 5minspont0001	12 Ch Theta/HFS (3 site stim)	Theta Stim	ECDGCA3CA1 19911 160518 160610 d22 5m spont POST HFS 0001	No Stim Stop: 16:00:57	Post Theta Stop: 16:55:39	-
				ECDGCA3CA1 19911 160518 160610 d22 5mspont POST THETA 0001		Post Theta Start: 16:38:27	Post HFS Start: 17:02:55
